# Supplementary material for: Plasmonic Nanosensors for EGFR Detection: Optimizing Aptamer-Based Competitive Displacement Assays
Source: Biosensors (Basel). 2025 Oct 15;15(10):699. doi: 10.3390/bios15100699 (PMC12564422; doi:10.3390/bios15100699)
Supplement: Supplementary file 1 [file biosensors-15-00699-s001.zip]

Archive with 1 entries (1 files):
- biosensors-3871789-supplementary.pdf
